# Supplementary material for: Synphilin-1 Is Essential for Cytoskeletal Integrity of Brain Ventricular Cilia and Mitochondrial Proteostasis
Source: Int J Mol Sci. 2026 Apr 14;27(8):3499. doi: 10.3390/ijms27083499 (PMC13116186; doi:10.3390/ijms27083499)
Supplement: Supplementary file 1 [file ijms-27-03499-s001.zip]

Archive with 1 entries (1 files):
- ijms-4103158-supplementary.pdf
